# Supplementary material for: An Attractor-Based Complexity Measurement for Boolean Recurrent Neural Networks
Source: PLoS One. 2014 Apr 11;9(4):e94204. doi: 10.1371/journal.pone.0094204 (PMC3984152; doi:10.1371/journal.pone.0094204)
Supplement: File S1 — Example S1, Description of a deterministic Büchi automaton, and illustration of the concept of an alternating chain. Figure S1, A deterministic Büchi automaton . The nodes and edges correspond to the states and transitions of , respectively. The node corresponds to the initial state, as indicated by the short input arrow. The double-circled red nodes correspond to the final states of . The Büchi automaton contains a maximal alternating chain of length , and a maximal co-alternating chain of length also. (ZIP) [file pone.0094204.s001.zip]

Archive with 9 entries (8 files):
- Example_S1.tex
- __MACOSX/
- __MACOSX/._Example_S1.tex
- figS1n-Buchi.eps
- __MACOSX/._figS1n-Buchi.eps
- figS1n-Buchi.pdf
- __MACOSX/._figS1n-Buchi.pdf
- plos2009.bst
- __MACOSX/._plos2009.bst
