# Supplementary material for: An Attractor-Based Complexity Measurement for Boolean Recurrent Neural Networks
Source: PLoS One. 2014 Apr 11;9(4):e94204. doi: 10.1371/journal.pone.0094204 (PMC3984152; doi:10.1371/journal.pone.0094204)
Supplement: File S1 — Example S1, Description of a deterministic Büchi automaton, and illustration of the concept of an alternating chain. Figure S1, A deterministic Büchi automaton . The nodes and edges correspond to the states and transitions of , respectively. The node corresponds to the initial state, as indicated by the short input arrow. The double-circled red nodes correspond to the final states of . The Büchi automaton contains a maximal alternating chain of length , and a maximal co-alternating chain of length also. (ZIP) [file pone.0094204.s001.zip › Example_S1.tex]

% Template for PLoS
% Version 1.0 January 2009
%
% To compile to pdf, run:
% latex plos.template
% bibtex plos.template
% latex plos.template
% latex plos.template
% dvipdf plos.template

\documentclass[a4,10pt]{article}

% amsmath package, useful for mathematical formulas
%\usepackage{mathtools}
\usepackage{amsmath}
% amssymb package, useful for mathematical symbols
\usepackage{amssymb}
%My additions
\usepackage{booktabs}
\usepackage{amsthm}

\newtheorem{theorem}{Theorem}
\newtheorem{proposition}{Proposition}
\newtheorem{lemma}{Lemma}
\theoremstyle{remark}
\newtheorem{definition}{\bf Definition}
\newtheorem{example}{\bf Example}
\newcommand{\N}{\mathbb{N}}

\usepackage{enumerate}
\usepackage[]{units}


% graphicx package, useful for including eps and pdf graphics
% include graphics with the command \includegraphics
\usepackage{graphicx}

% cite package, to clean up citations in the main text. Do not remove.
\usepackage{cite}

\usepackage[usenames,dvipsnames]{color} 

% Use doublespacing - comment out for single spacing
%\usepackage{setspace} 
%\doublespacing


%\usepackage{geometry}

% Text layout
\topmargin 0.0cm
\oddsidemargin 0.5cm
\evensidemargin 0.5cm
\textwidth 16cm 
\textheight 21cm

% Bold the 'Figure #' in the caption and separate it with a period
% Captions will be left justified
\usepackage[labelfont=bf,labelsep=period,justification=raggedright]{caption}

% Use the PLoS provided bibtex style
\bibliographystyle{plos2009}

% Remove brackets from numbering in List of References
\makeatletter
\renewcommand{\@biblabel}[1]{\quad#1.}
\makeatother


% Leave date blank
\date{}

\pagestyle{myheadings}
%% ** EDIT HERE **


%% ** EDIT HERE **
%% PLEASE INCLUDE ALL MACROS BELOW

%% END MACROS SECTION

\begin{document}
%\sloppy  %-> to make LaTeX strictly follow the margin settings

%% Title must be 150 characters or less
%\begin{flushleft}
%{\Large
%\textbf{An Attractor-Based Complexity Measurement for Boolean Recurrent Neural Networks}
%}
%% Insert Author names, affiliations and corresponding author email.
%\\
%J\'er\'emie Cabessa$^{1,2}$, 
%Alessandro E.P. Villa$^{1,3}$, 
%%Author3$^{3,\ast}$
%\\
%\bf{1} Neuroheuristic Research Group, University of Lausanne, Lausanne, Switzerland
%\\
%\bf{2} Laboratory of Mathematical Economy (LEMMA), University of Paris 2 -- Panth\'eon-Assas, 75006 Paris, France
%\\
%\bf{3} Grenoble Institute of Neuroscience Inserm UMRS 836, University Joseph Fourier, Grenoble, France 
%\\
%%\bf{3} Author3 Dept/Program/Center, Institution Name, City, State, Country
%%\\
%$\ast$ E-mail: jcabessa[at]nhrg.org, avilla[at]nhrg.org
%\end{flushleft}


%\renewcommand{\figurename}{Figure S\hspace{-1ex}}


%\begin{example}[]
\subsubsection*{Example S1. A B\"uchi automaton}
\label{Buchi_ex}
Consider the B\"{u}chi automaton $\mathcal{A}$ depicted in Figure S1. The infinite word $ab^\omega$ is recognised by $\mathcal{A}$ because it corresponds to the label of the successful infinite path $i \xrightarrow{a}{} q_1 \xrightarrow{b}{} q_1 \xrightarrow{b}{} q_1 \xrightarrow{b}{} q_1 \xrightarrow{b}{} q_1 \cdots$ where the final state $q_1$ is visited infinitely often. The infinite word $aab^\omega$ is by contrast not recognised by $\mathcal{A}$. The language $L(\mathcal{A})$ recognised by $\mathcal{A}$ can be described by the following $\omega$-regular expression $L(\mathcal{A}) = a(b^\omega + b^*ab^*a(a+b)^\omega) + bb^*ab^\omega$.

Besides, note that every singleton $\{ q_i \}$ is a cycle in $\mathcal{A}$. Cycles $\{ q_1 \}$, $\{ q_3 \}$ and $\{ q_5 \}$ are successful, since they all contain final states. Cycles $\{ q_2 \}$, $\{ q_4 \}$ and $\{ q_6 \}$ are by contrast non-successful, since they do not contain final states. The automaton $\mathcal{A}$ contains a maximal alternating chain of length $2$ given by $(\{q_1\},\{q_2\},\{q_3\})$. The length $2$ refers to the number of type alternations of the successive cycles $\{q_1\},\{q_2\},\{q_3\}$: from successful ($q_1$) to non-successful ($q_2$) to successful ($q_3$). The automaton $\mathcal{A}$ also contains a maximal co-alternating chain of length $2$ given by $(\{q_4\},\{q_5\},\{q_6\})$.


%%% 
%THE FOLLOWING FIGURE LEGEND HAS ALSO BEEN INCLUDED AT THE END OF THE MAIN TEXT OF THE MANUSCRIPT
%%%


%%%%%%%%%%%%%%%%%%%%%%%%%%%%%%%%%%%%%
%%%	fig:Buchi
%%%%%%%%%%%%%%%%%%%%%%%%%%%%%%%%%%%%%
%\begin{figure}[h!]
%\begin{center}
%%	\includegraphics[width=6cm]{figS1n-Buchi}
%\end{center}
%\caption{
%{\bf A deterministic B\"{u}chi automaton $\mathcal{A}$}.
%The nodes and edges correspond to the states and transitions of $\mathcal{A}$, respectively.
%The node $i$ corresponds to the initial state, as indicated by the short input arrow.
%The double-circled red nodes correspond to the final states of $\mathcal{A}$. The B\"{u}chi automaton $\mathcal{A}$ contains a maximal alternating chain of length $2$, and a maximal co-alternating chain of length $2$ also.
%}
%\label{figS1n:Buchi}
%\end{figure}


\end{document}
