# Supplementary material for: An Attractor-Based Complexity Measurement for Boolean Recurrent Neural Networks
Source: PLoS One. 2014 Apr 11;9(4):e94204. doi: 10.1371/journal.pone.0094204 (PMC3984152; doi:10.1371/journal.pone.0094204)
Supplement: File S2 — Example S2, Description of a deterministic Muller automaton, and illustration of the concept of an alternating tree. Figure S2, A Muller automaton . The underlying alphabet of is . The table represents the set of cycles of that are successful. All other cycles of are by definition non-successful. The successful and non-successful cycles are denoted in green and red, respectively. This Muller automaton contains a maximal alternating tree of length . (ZIP) [file pone.0094204.s002.zip]

Archive with 9 entries (8 files):
- Example_S2.tex
- __MACOSX/
- __MACOSX/._Example_S2.tex
- figS2n-Muller.eps
- __MACOSX/._figS2n-Muller.eps
- figS2n-Muller.pdf
- __MACOSX/._figS2n-Muller.pdf
- plos2009.bst
- __MACOSX/._plos2009.bst
