# Supplementary material for: An Attractor-Based Complexity Measurement for Boolean Recurrent Neural Networks
Source: PLoS One. 2014 Apr 11;9(4):e94204. doi: 10.1371/journal.pone.0094204 (PMC3984152; doi:10.1371/journal.pone.0094204)
Supplement: File S2 — Example S2, Description of a deterministic Muller automaton, and illustration of the concept of an alternating tree. Figure S2, A Muller automaton . The underlying alphabet of is . The table represents the set of cycles of that are successful. All other cycles of are by definition non-successful. The successful and non-successful cycles are denoted in green and red, respectively. This Muller automaton contains a maximal alternating tree of length . (ZIP) [file pone.0094204.s002.zip › Example_S2.tex]

% Template for PLoS
% Version 1.0 January 2009
%
% To compile to pdf, run:
% latex plos.template
% bibtex plos.template
% latex plos.template
% latex plos.template
% dvipdf plos.template

\documentclass[a4,10pt]{article}

% amsmath package, useful for mathematical formulas
%\usepackage{mathtools}
\usepackage{amsmath}
% amssymb package, useful for mathematical symbols
\usepackage{amssymb}
%My additions
\usepackage{booktabs}
\usepackage{amsthm}

\newtheorem{theorem}{Theorem}
\newtheorem{proposition}{Proposition}
\newtheorem{lemma}{Lemma}
\theoremstyle{remark}
\newtheorem{definition}{\bf Definition}
\newtheorem{example}{\bf Example}
\newcommand{\N}{\mathbb{N}}

\usepackage{enumerate}
\usepackage[]{units}


% graphicx package, useful for including eps and pdf graphics
% include graphics with the command \includegraphics
\usepackage{graphicx}

% cite package, to clean up citations in the main text. Do not remove.
\usepackage{cite}

\usepackage[usenames,dvipsnames]{color} 

% Use doublespacing - comment out for single spacing
%\usepackage{setspace} 
%\doublespacing


%\usepackage{geometry}

% Text layout
\topmargin 0.0cm
\oddsidemargin 0.5cm
\evensidemargin 0.5cm
\textwidth 16cm 
\textheight 21cm

% Bold the 'Figure #' in the caption and separate it with a period
% Captions will be left justified
\usepackage[labelfont=bf,labelsep=period,justification=raggedright]{caption}

% Use the PLoS provided bibtex style
\bibliographystyle{plos2009}

% Remove brackets from numbering in List of References
\makeatletter
\renewcommand{\@biblabel}[1]{\quad#1.}
\makeatother


% Leave date blank
\date{}

\pagestyle{myheadings}
%% ** EDIT HERE **


%% ** EDIT HERE **
%% PLEASE INCLUDE ALL MACROS BELOW

%% END MACROS SECTION

\begin{document}
%\sloppy  %-> to make LaTeX strictly follow the margin settings

%% Title must be 150 characters or less
%\begin{flushleft}
%{\Large
%\textbf{An Attractor-Based Complexity Measurement for Boolean Recurrent Neural Networks}
%}
%% Insert Author names, affiliations and corresponding author email.
%\\
%J\'er\'emie Cabessa$^{1,2}$, 
%Alessandro E.P. Villa$^{1,3}$, 
%%Author3$^{3,\ast}$
%\\
%\bf{1} Neuroheuristic Research Group, University of Lausanne, Lausanne, Switzerland
%\\
%\bf{2} Laboratory of Mathematical Economy (LEMMA), University of Paris 2 -- Panth\'eon-Assas, 75006 Paris, France
%\\
%\bf{3} Grenoble Institute of Neuroscience Inserm UMRS 836, University Joseph Fourier, Grenoble, France 
%\\
%%\bf{3} Author3 Dept/Program/Center, Institution Name, City, State, Country
%%\\
%$\ast$ E-mail: jcabessa[at]nhrg.org, avilla[at]nhrg.org
%\end{flushleft}


%\renewcommand{\figurename}{Figure S\hspace{-1ex}}
%\setcounter{figure}{1} 


%\begin{example}[]
\subsubsection*{Example S2. A Muller automaton}


Let us consider the deterministic Muller automaton $\mathcal{A}$ over alphabet $\{a,b,c,d,e\}$ which is illustrated in Figure S2. Consider also the following cycles of the automaton $\mathcal{A}$:
$C^{0,0}_{0,0} = \{ q_0 \}$, 
$C^{0,0}_{1,0} = \{ q_1 \}$, 
$C^{1,0}_{0,0} = \{ q_2 \}$, 
$C^{1,0}_{0,1} = \{ q_2,q_3 \}$, 
$C^{1,0}_{1,0} = \{ q_4 \}$, 
$C^{1,0}_{1,1} = \{ q_4,q_5 \}$, 
$C^{1,0}_{2,0} = \{ q_6 \}$, 
$C^{1,0}_{2,1} = \{ q_6,q_7 \}$, 
$C^{1,1}_{0,0} = \{ q_8 \}$, 
$C^{1,1}_{0,1} = \{ q_8,q_9 \}$, 
$C^{1,1}_{1,0} = \{ q_{10} \}$, 
$C^{1,1}_{1,1} = \{ q_{10},q_{11} \}$, 
$C^{1,1}_{2,0} = \{ q_{12} \}$, 
$C^{1,1}_{2,1} = \{ q_{12},q_{13} \}$. 
Then, the sequence of cycles
$$(C^{i,j}_{k,l})_{i \leq 1 , j < 2 , k < 3 , l \leq 1} =
\left(
\textcolor{Green}{C^{0,0}_{0,0}},
\textcolor{red}{C^{0,0}_{1,0}},
\textcolor{red}{C^{1,0}_{0,0}},
\textcolor{Green}{C^{1,0}_{0,1}},
\textcolor{Green}{C^{1,0}_{1,0}},
\textcolor{red}{C^{1,0}_{1,1}},
\textcolor{red}{C^{1,0}_{2,0}},
\textcolor{Green}{C^{1,0}_{2,1}},
\textcolor{Green}{C^{1,1}_{0,0}},
\textcolor{red}{C^{1,1}_{0,1}},
\textcolor{red}{C^{1,1}_{1,0}},
\textcolor{Green}{C^{1,1}_{1,1}},
\textcolor{Green}{C^{1,1}_{2,0}},
\textcolor{red}{C^{1,1}_{2,1}}
\right)$$
corresponds to an alternating tree of length $\alpha = \omega^1 \cdot 3 + \omega^0 \cdot 2 = \omega \cdot 3 + 2$, where the cycles of $\mathcal{A}$ that are successful, i.e.~that belong to the table of $\mathcal{A}$, are depicted in green, whereas the cycles of $\mathcal{A}$ that are non-successful, i.e.~that do not belong to the table of $\mathcal{A}$, are depicted in red.
Indeed, according to the previous definitions, the sole successful cycle $\textcolor{Green}{C^{0,0}_{0,0}}$ is an alternating tree of length $\omega^0$, since there is zero alteration between successful and non-successful cycles.
Similarly, the non-successful cycle $\textcolor{red}{C^{0,0}_{1,0}}$ is a co-alternating tree of length $\omega^0$. Hence, the sequence $(\textcolor{Green}{C^{0,0}_{0,0}},\textcolor{red}{C^{0,0}_{1,0}})$ forms an alternating tree of length $\omega^0\cdot 2$, since it corresponds to two alternating and one co-alternating trees of length $\omega^0$, where the second is accessible from the first one.
Moreover, the sequence of cycles $(\textcolor{red}{C^{1,0}_{0,0}},\textcolor{Green}{C^{1,0}_{0,1}})$ forms a co-alternating tree of length $\omega^1$, since there is one alternation between non-successful and successful cycles, one included into the other.
Similarly, $(\textcolor{Green}{C^{1,0}_{1,0}},\textcolor{red}{C^{1,0}_{1,1}})$ is an alternating tree of length $\omega^1$, and 
$(\textcolor{red}{C^{1,0}_{2,0}},\textcolor{Green}{C^{1,0}_{2,1}})$ is a co-alternating tree of length $\omega^1$.
Consequently, the sequence of these six cycles $(\textcolor{red}{C^{1,0}_{0,0}},\textcolor{Green}{C^{1,0}_{0,1}},\textcolor{Green}{C^{1,0}_{1,0}},\textcolor{red}{C^{1,0}_{1,1}},\textcolor{red}{C^{1,0}_{2,0}},\textcolor{Green}{C^{1,0}_{2,1}})$ forms a co-alternating tree of length $\omega^1 \cdot 3$, since it corresponds to three alternating and co-alternating trees of length $\omega^1$, each accessible from the previous one.
Similarly, the sequence $(\textcolor{Green}{C^{1,1}_{0,0}},\textcolor{red}{C^{1,1}_{0,1}},\textcolor{red}{C^{1,1}_{1,0}},\textcolor{Green}{C^{1,1}_{1,1}},
\textcolor{Green}{C^{1,1}_{2,0}},\textcolor{red}{C^{1,1}_{2,1}})$ forms an alternating tree of length $\omega^1 \cdot 3$.
Therefore, the whole sequence
$$
\left(
\textcolor{Green}{C^{0,0}_{0,0}},
\textcolor{red}{C^{0,0}_{1,0}},
\textcolor{red}{C^{1,0}_{0,0}},
\textcolor{Green}{C^{1,0}_{0,1}},
\textcolor{Green}{C^{1,0}_{1,0}},
\textcolor{red}{C^{1,0}_{1,1}},
\textcolor{red}{C^{1,0}_{2,0}},
\textcolor{Green}{C^{1,0}_{2,1}},
\textcolor{Green}{C^{1,1}_{0,0}},
\textcolor{red}{C^{1,1}_{0,1}},
\textcolor{red}{C^{1,1}_{1,0}},
\textcolor{Green}{C^{1,1}_{1,1}},
\textcolor{Green}{C^{1,1}_{2,0}},
\textcolor{red}{C^{1,1}_{2,1}}
\right)$$
indeed corresponds to an alternating tree of length $\alpha = \omega^1 \cdot 3 + \omega^0 \cdot 2$, since it contains an alternating tree of length $\omega^0 \cdot 2$ which can access both an alternating and a co-alternating tree of length $\omega^1 \cdot 3$.
Note that this example is constructed in order to make the maximal alternating tree structure of the automaton visible. However, in general, the determination of the maximal alternating or co-alternating tree of an automaton $\mathcal{A}$ requires a careful analysis of the graph of $\mathcal{A}$.


%%% 
%THE FOLLOWING FIGURE LEGEND HAS ALSO BEEN INCLUDED AT THE END OF THE MAIN TEXT OF THE MANUSCRIPT
%%%


%%%%%%%%%%%%%%%%%%%%%%%%%%%%%%%%%%%%%
%%%	fig:Muller
%%%%%%%%%%%%%%%%%%%%%%%%%%%%%%%%%%%%%
%\begin{figure}[h!]
%\begin{center}
%%	\includegraphics[width=11cm]{figS2n-Muller}
%\end{center}
%\caption{
%{\bf A Muller automaton $\mathcal{A}$.} The underlying alphabet of $\mathcal{A}$ is $\{a,b,c,d,e\}$. The table $\mathcal{T} \subseteq \mathcal{P}(Q)$ represents the set of cycles of $\mathcal{A}$ that are successful. All other cycles of $\mathcal{A}$ are by definition non-successful. 
%The successful and non-successful cycles are denoted in green and red, respectively.
%This Muller automaton $\mathcal{A}$ contains a maximal alternating tree of length $\omega^1 \cdot 3 + \omega^0 \cdot 2$.
%}
%\label{figS2n:Muller}
%\end{figure}

\end{document}
