# Supplementary material for: An Attractor-Based Complexity Measurement for Boolean Recurrent Neural Networks
Source: PLoS One. 2014 Apr 11;9(4):e94204. doi: 10.1371/journal.pone.0094204 (PMC3984152; doi:10.1371/journal.pone.0094204)
Supplement: File S3 — Example S3, Illustration of the translation procedures described in Propositions 1 and 2. Figure S3, Panels a, b. Translation from a neural network to its corresponding deterministic Büchi automaton. a. The neural network of Figure 1 provided with an additional specification of an output layer denoted in red and double-circled. b. The deterministic Büchi automaton corresponding to the neural network of panel a. The final states are denoted in red and double-circled, and the active status of the output layer, namely cell , is emphasised by a bold red . Panels c, d. Translation from a deterministic Büchi automaton to its corresponding neural network. c. A deterministic Büchi automaton with three states. The initial state is denoted with an incoming edge. The final state is emphasised in red and double-circled. d. The network corresponding to the Büchi automaton . The output layer is represented by the cell , denoted in red and double-circled. The background activities are labeled in blue. (ZIP) [file pone.0094204.s003.zip]

Archive with 9 entries (8 files):
- Example_S3.tex
- __MACOSX/
- __MACOSX/._Example_S3.tex
- figS3n-directionB.eps
- __MACOSX/._figS3n-directionB.eps
- figS3n-directionB.pdf
- __MACOSX/._figS3n-directionB.pdf
- plos2009.bst
- __MACOSX/._plos2009.bst
