# Supplementary material for: An Attractor-Based Complexity Measurement for Boolean Recurrent Neural Networks
Source: PLoS One. 2014 Apr 11;9(4):e94204. doi: 10.1371/journal.pone.0094204 (PMC3984152; doi:10.1371/journal.pone.0094204)
Supplement: File S3 — Example S3, Illustration of the translation procedures described in Propositions 1 and 2. Figure S3, Panels a, b. Translation from a neural network to its corresponding deterministic Büchi automaton. a. The neural network of Figure 1 provided with an additional specification of an output layer denoted in red and double-circled. b. The deterministic Büchi automaton corresponding to the neural network of panel a. The final states are denoted in red and double-circled, and the active status of the output layer, namely cell , is emphasised by a bold red . Panels c, d. Translation from a deterministic Büchi automaton to its corresponding neural network. c. A deterministic Büchi automaton with three states. The initial state is denoted with an incoming edge. The final state is emphasised in red and double-circled. d. The network corresponding to the Büchi automaton . The output layer is represented by the cell , denoted in red and double-circled. The background activities are labeled in blue. (ZIP) [file pone.0094204.s003.zip › Example_S3.tex]

% Template for PLoS
% Version 1.0 January 2009
%
% To compile to pdf, run:
% latex plos.template
% bibtex plos.template
% latex plos.template
% latex plos.template
% dvipdf plos.template

\documentclass[a4,10pt]{article}

% amsmath package, useful for mathematical formulas
%\usepackage{mathtools}
\usepackage{amsmath}
% amssymb package, useful for mathematical symbols
\usepackage{amssymb}
%My additions
\usepackage{booktabs}
\usepackage{amsthm}

\newtheorem{theorem}{Theorem}
\newtheorem{proposition}{Proposition}
\newtheorem{lemma}{Lemma}
\theoremstyle{remark}
\newtheorem{definition}{\bf Definition}
\newtheorem{example}{\bf Example}
\newcommand{\N}{\mathbb{N}}

\usepackage{enumerate}
\usepackage[]{units}


% graphicx package, useful for including eps and pdf graphics
% include graphics with the command \includegraphics
\usepackage{graphicx}

% cite package, to clean up citations in the main text. Do not remove.
\usepackage{cite}

\usepackage[usenames,dvipsnames]{color} 

% Use doublespacing - comment out for single spacing
%\usepackage{setspace} 
%\doublespacing


%\usepackage{geometry}

% Text layout
\topmargin 0.0cm
\oddsidemargin 0.5cm
\evensidemargin 0.5cm
\textwidth 16cm 
\textheight 21cm

% Bold the 'Figure #' in the caption and separate it with a period
% Captions will be left justified
\usepackage[labelfont=bf,labelsep=period,justification=raggedright]{caption}

% Use the PLoS provided bibtex style
\bibliographystyle{plos2009}

% Remove brackets from numbering in List of References
\makeatletter
\renewcommand{\@biblabel}[1]{\quad#1.}
\makeatother


% Leave date blank
\date{}

\pagestyle{myheadings}
%% ** EDIT HERE **


%% ** EDIT HERE **
%% PLEASE INCLUDE ALL MACROS BELOW

%% END MACROS SECTION

\begin{document}
%\sloppy  %-> to make LaTeX strictly follow the margin settings

%% Title must be 150 characters or less
%\begin{flushleft}
%{\Large
%\textbf{An Attractor-Based Complexity Measurement for Boolean Recurrent Neural Networks}
%}
%% Insert Author names, affiliations and corresponding author email.
%\\
%J\'er\'emie Cabessa$^{1,2}$, 
%Alessandro E.P. Villa$^{1,3}$, 
%%Author3$^{3,\ast}$
%\\
%\bf{1} Neuroheuristic Research Group, University of Lausanne, Lausanne, Switzerland
%\\
%\bf{2} Laboratory of Mathematical Economy (LEMMA), University of Paris 2 -- Panth\'eon-Assas, 75006 Paris, France
%\\
%\bf{3} Grenoble Institute of Neuroscience Inserm UMRS 836, University Joseph Fourier, Grenoble, France 
%\\
%%\bf{3} Author3 Dept/Program/Center, Institution Name, City, State, Country
%%\\
%$\ast$ E-mail: jcabessa[at]nhrg.org, avilla[at]nhrg.org
%\end{flushleft}


%\renewcommand{\figurename}{Figure S\hspace{-1ex}}
%\setcounter{figure}{2} 


%\begin{example}[]
\subsubsection*{Example S3. Illustration of Propositions 1 and 2.}
\label{translation-example}
Consider the network $\mathcal{N}$ described in Example 1, and suppose that the output layer of $\mathcal{N}$ consists of the unique cell $x_3$, i.e.~$V = \{ x_3 \}$. The translation from this network $\mathcal{N}$ to its corresponding deterministic B\"uchi automaton $\mathcal{A}_\mathcal{N}$ is illustrated in Figures S3a, S3b. Proposition 1 ensures that $L(\mathcal{N}) = L(\mathcal{A}_\mathcal{N})$.

The network $\mathcal{N}$ has two input units, $u_1$ and $u_2$.
The activation states of the input units are thus represented by Boolean vectors of the form $(u_1(t),u_2(t))^T$, meaning that there are four possible input states, i.e.
$
\left( \begin{smallmatrix} 0 \\ 0 \end{smallmatrix} \right) ,
\left( \begin{smallmatrix} 0 \\ 1 \end{smallmatrix} \right) ,
\left( \begin{smallmatrix} 1 \\ 0 \end{smallmatrix} \right) ,
\left( \begin{smallmatrix} 1 \\ 1 \end{smallmatrix} \right)
$.
These input states of $\mathcal{N}$ correspond to the alphabet of $\mathcal{A}_\mathcal{N}$.
Moreover, the network $\mathcal{N}$ has three activation cells, $x_1,x_2,x_3$. The activation states of the activation cells are thus represented by Boolean vectors of the form $(x_1(t),x_2(t),x_3(t))^T$, meaning that there are at the maximum $2^3$ possible states  of $\mathcal{A}_\mathcal{N}$.
Note that depending on the connectivity of the network and on the matrices of the connection weights, there is no certainty that all possible activation states can be reached.
The resting state of $\mathcal{N}$, namely $(0,0,0)^T$, corresponds to the initial state of $\mathcal{A}_\mathcal{N}$.
The fact that the output layer of $\mathcal{N}$ is represented by the sole cell $x_3$ means that the final states of $\mathcal{A}_\mathcal{N}$ are the Boolean vectors of form $(x_1(t),x_2(t),1)^T$. In our example, only two out of the four possible final states are reachable from the initial state. 


Conversely, the translation from a simple deterministic B\"uchi automaton $\mathcal{A}$ to its corresponding neural network $\mathcal{N}_\mathcal{A}$ is illustrated in Figures S3c, S3d. Proposition 2 ensures that $L(\mathcal{A}) = L(\mathcal{N}_\mathcal{A})$. The automaton $\mathcal{A}$ contains $N = 3$ states, i.e.~$q_1,q_2,q_3$, and six transitions between those states. The initial state is $q_1$ and there is only one final state, $q_3$. The automaton works over the alphabet $\mathbb{B}^1$, meaning that it receives inputs of the form $(0)$ or $(1)$.

According to the proof of Proposition 2, the network $\mathcal{N}_\mathcal{A}$ corresponding to the B\"{u}chi automaton $\mathcal{A}$ contains one ($M = 1$) input neuron $u_0$, two ($2^M = 2$) ``letter cells'' $x_0$ and $x_1$, one ``delay cell'' $x_2$, and three ($N = 3$) ``state cells'' $x_3$, $x_4$, $x_5$ (i.e., $x_{2^{M}+1},\hdots,x_{2^{M}+N}$) each one being associated with a corresponding state of the automaton.
Note that the letter cells, the delay cell (always active) and the first state cell (activated only once at the begin of the history since it corresponds to the initial state) also receive a background activity as described in the proof of Proposition 2. 
%In the special case of only two letter cells the background activity to cell $x_1$ is equal to zero (i.e., the background to cell $x_k$, is equal to $2^k -1$, that is equal to $0$ for $k=1$).
%The background activity for the delay and for the first state cells is always equal to $1$, meant to deal with the particular case of the initial state.
Since the final state of $\mathcal{A}$ is $q_3$, the output layer of $\mathcal{N}_\mathcal{A}$ is represented by the state cell $x_5$. 
The activation values of the letter cells of the network are given by the following equations:
\[
\begin{array}{rcl}
x_0(t+1) &=& \sigma \left( -u_0(t) + 1 \right), \\
x_1(t+1) &=& \sigma \left( u_0(t) + 0 \right).
\end{array}
\]
\noindent
The activation value for the delay cell is $x_2(t) = 1$ for all $t > 1$, and the activation values of the state cells are given by the following equations:
\[
\begin{array}{rcl}
x_3(t+1)  &=& \sigma \left( - x_2(t) + 1 \right), \\
x_4(t+1)  &=& \sigma \left( \frac{1}{2}  x_0(t) + \frac{1}{2}  x_3(t) + \frac{1}{2}  x_4(t) + \frac{1}{2}  x_5(t)\right), \\
x_5(t+1)  &=& \sigma \left( \frac{1}{2}  x_1(t) + \frac{1}{2}  x_3(t) + \frac{1}{2}  x_4(t) + \frac{1}{2}  x_5(t)\right).
\end{array}
\]
\noindent


We can briefly describe what happens if the input sequence $s = (1)(1)(0)(0)(1)$ is presented to automaton $\mathcal{A}$ and network $\mathcal{N}_\mathcal{A}$.
The deterministic B\"{u}chi automaton $\mathcal{A}$ of Figure S3c will follow the path
$$\rho_s = q_1 \xrightarrow{(1)}{} q_3 \xrightarrow{(1)}{} q_3 \xrightarrow{(0)}{} q_2 \xrightarrow{(0)}{} q_2 \xrightarrow{(1)}{} q_3.$$
Concerning the network $\mathcal{N}_\mathcal{A}$ of Figure S3d, let its state at time $t$ be described by
$$\vec{x}(t)=(x_0(t),x_1(t),x_2(t),\textcolor{blue}{x_3(t)},\textcolor[RGB]{0,153,77}{x4(t)},\textcolor{red}{x5(t)})^T$$
where cells $x_3$, $x_4$ and $x_5$ are written in blue, green and red to show that they are associated with states $q_1$, $q_2$ and $q_3$.

The evolution $e_s = \vec{x}(0) \vec{x}(1) \vec{x}(2) \vec{x}(3) \vec{x}(4) \vec{x}(5)$ of network $\mathcal{N}_\mathcal{A}$ associated to the input input stream $s$ is then given by the following sequence of states
\begin{align*}
e_s = ~ & (0,0,0,\textcolor{blue}{0},\textcolor[RGB]{0,153,77}{0},\textcolor{red}{0})^T,~
		  (0,1,1,\textcolor{blue}{\bf 1},\textcolor[RGB]{0,153,77}{0},\textcolor{red}{0})^T,~
		  (0,1,1,\textcolor{blue}{0},\textcolor[RGB]{0,153,77}{0},\textcolor{red}{\bf 1})^T,~
		  (1,0,1,\textcolor{blue}{0},\textcolor[RGB]{0,153,77}{0},\textcolor{red}{\bf 1})^T, \\
		& (1,0,1,\textcolor{blue}{0},\textcolor[RGB]{0,153,77}{\bf 1},\textcolor{red}{0})^T,~
		  (0,1,1,\textcolor{blue}{0},\textcolor[RGB]{0,153,77}{\bf 1},\textcolor{red}{0})^T,~
		  (.,.,1,\textcolor{blue}{0},\textcolor[RGB]{0,153,77}{0},\textcolor{red}{\bf 1})^T, 
\end{align*}
%
Note that the sequence of activated state cells in $e_s$ corresponds well to the sequence of states in $\rho_s$, showing that the simulation of automaton $\mathcal{A}$ by network $\mathcal{N}_\mathcal{A}$ works correctly.
Note also that the activation of the state cells is delayed by two time steps with respect to the input. Indeed, one time step is necessary to propagate the input to the letter cells and another time step is necessary to propagate the activity from the letter cells to the state cells.
%
%In other words, at time step $t = 0$, the first input $(1)$ is read by the input unit $u_0$.
%At time $t = 1$ the automaton $\mathcal{A}$ is in its initial state $q_1$, meaning that cell $x_3$ is firing, and $u_0$ reads $(1)$.
%At time $t = 2$ the automaton $\mathcal{A}$ moves to $q_3$,  meaning that cell $x_5$ is firing, and $u_0$ reads $(0)$.
%At time $t = 3$ the automaton $\mathcal{A}$ remains in $q_3$,  meaning that cell $x_5$ is firing again, and $u_0$ reads $(0)$.
%At time $t = 4$ the automaton $\mathcal{A}$ moves to $q_2$,  meaning that now it is cell $x_4$ is firing, and $u_0$ reads $(1)$.
%And so on.


%%%%%%%%%%%%%%%%%%%%%%%%%%%%%%%%%%%%%
%%%	fig:first_direction_B
%%%%%%%%%%%%%%%%%%%%%%%%%%%%%%%%%%%%%
%\begin{figure}[h!]
%\begin{center}
%%	\includegraphics[width=10.5cm]{figS3n-directionB}
%\end{center}
%\caption{
%{\bf Panels a, b.} Translation from a neural network to its corresponding deterministic B\"{u}chi automaton. 
%\newline
%{\bf a.}
%The neural network $\mathcal{N}$ of Figure 1 provided with an additional specification of an output layer $V = \{ x_3 \}$ denoted in red and double-circled.
%\newline
%{\bf b.} 
%The deterministic B\"{u}chi automaton $\mathcal{A}_\mathcal{N}$ corresponding to the neural network $\mathcal{N}$ of panel {\it a}. The final states are denoted in red and double-circled, and the active status of the output layer, namely cell $x_3$, is emphasised by a bold red $1$.
%\newline
%%
%{\bf Panels c, d.} Translation from a deterministic B\"{u}chi automaton to its corresponding neural network. 
%\newline
%{\bf c.} 
%A deterministic B\"{u}chi automaton $\mathcal{A}$ with three states. The initial state $q_1$ is denoted with an incoming edge. The final state $q_3$ is emphasised in red and double-circled.
%\newline
%{\bf d.} 
%The network $\mathcal{N}_\mathcal{A}$ corresponding to the B\"{u}chi automaton $\mathcal{A}$.  The output layer is represented by the cell $x_5$, denoted in red and double-circled. The background activities are labeled in blue.
%}
%\label{figS3n:directions_B}
%\end{figure}


\end{document}
