# Supplementary material for: An Attractor-Based Complexity Measurement for Boolean Recurrent Neural Networks
Source: PLoS One. 2014 Apr 11;9(4):e94204. doi: 10.1371/journal.pone.0094204 (PMC3984152; doi:10.1371/journal.pone.0094204)
Supplement: File S4 — Example S4, Illustration of the decidability procedure of the RNN hierarchy. (ZIP) [file pone.0094204.s004.zip]

Archive with 5 entries (4 files):
- Example_S4.tex
- __MACOSX/
- __MACOSX/._Example_S4.tex
- plos2009.bst
- __MACOSX/._plos2009.bst
