# Supplementary material for: An Attractor-Based Complexity Measurement for Boolean Recurrent Neural Networks
Source: PLoS One. 2014 Apr 11;9(4):e94204. doi: 10.1371/journal.pone.0094204 (PMC3984152; doi:10.1371/journal.pone.0094204)
Supplement: File S4 — Example S4, Illustration of the decidability procedure of the RNN hierarchy. (ZIP) [file pone.0094204.s004.zip › Example_S4.tex]

% Template for PLoS
% Version 1.0 January 2009
%
% To compile to pdf, run:
% latex plos.template
% bibtex plos.template
% latex plos.template
% latex plos.template
% dvipdf plos.template

\documentclass[a4,10pt]{article}

% amsmath package, useful for mathematical formulas
%\usepackage{mathtools}
\usepackage{amsmath}
% amssymb package, useful for mathematical symbols
\usepackage{amssymb}
%My additions
\usepackage{booktabs}
\usepackage{amsthm}

\newtheorem{theorem}{Theorem}
\newtheorem{proposition}{Proposition}
\newtheorem{lemma}{Lemma}
\theoremstyle{remark}
\newtheorem{definition}{\bf Definition}
\newtheorem{example}{\bf Example}
\newcommand{\N}{\mathbb{N}}

\usepackage{enumerate}
\usepackage[]{units}


% graphicx package, useful for including eps and pdf graphics
% include graphics with the command \includegraphics
\usepackage{graphicx}

% cite package, to clean up citations in the main text. Do not remove.
\usepackage{cite}

\usepackage[usenames,dvipsnames]{color} 

% Use doublespacing - comment out for single spacing
%\usepackage{setspace} 
%\doublespacing


%\usepackage{geometry}

% Text layout
\topmargin 0.0cm
\oddsidemargin 0.5cm
\evensidemargin 0.5cm
\textwidth 16cm 
\textheight 21cm

% Bold the 'Figure #' in the caption and separate it with a period
% Captions will be left justified
\usepackage[labelfont=bf,labelsep=period,justification=raggedright]{caption}

% Use the PLoS provided bibtex style
\bibliographystyle{plos2009}

% Remove brackets from numbering in List of References
\makeatletter
\renewcommand{\@biblabel}[1]{\quad#1.}
\makeatother


% Leave date blank
\date{}

\pagestyle{myheadings}
%% ** EDIT HERE **


%% ** EDIT HERE **
%% PLEASE INCLUDE ALL MACROS BELOW

%% END MACROS SECTION

\begin{document}
%\sloppy  %-> to make LaTeX strictly follow the margin settings

%% Title must be 150 characters or less
%\begin{flushleft}
%{\Large
%\textbf{An Attractor-Based Complexity Measurement for Boolean Recurrent Neural Networks}
%}
%% Insert Author names, affiliations and corresponding author email.
%\\
%J\'er\'emie Cabessa$^{1,2}$, 
%Alessandro E.P. Villa$^{1,3}$, 
%%Author3$^{3,\ast}$
%\\
%\bf{1} Neuroheuristic Research Group, University of Lausanne, Lausanne, Switzerland
%\\
%\bf{2} Laboratory of Mathematical Economy (LEMMA), University of Paris 2 -- Panth\'eon-Assas, 75006 Paris, France
%\\
%\bf{3} Grenoble Institute of Neuroscience Inserm UMRS 836, University Joseph Fourier, Grenoble, France 
%\\
%%\bf{3} Author3 Dept/Program/Center, Institution Name, City, State, Country
%%\\
%$\ast$ E-mail: jcabessa[at]nhrg.org, avilla[at]nhrg.org
%\end{flushleft}


%\begin{example}[]
\subsubsection*{Example S4. Illustration of the decidability procedure of the RNN hierarchy.}


Let $\mathcal{N}$ be the neural network illustrated in Figure S3a. Then $\mathcal{N}$ has degree $\omega$ in the RNN hierarchy. Indeed, the corresponding deterministic B\"{u}chi automaton $\mathcal{A}_\mathcal{N}$ depicted in Figure S3b contains the two cycles $c_1 = \{ (0,0,0)^T,(1,0,0)^T,(0,1,1)^T \}$ and $c_2 = \{ (0,0,0)^T,(1,0,0)^T,(0,1,0)^T \}$. Cycle $c_1$ is successful, since it contains the final state $(0,1,1)^T$, and $c_2$ is not successful, since it contains no final state, and both cycles $c_1$ and $c_2$ are accessible from each other.
%Notice that cycle $c_1$ visits a node corresponding to a meaningful state because state $(0,1,1)^T$ is characterised by the activity of the activation cell $x_3$, which corresponds to the output layer of the network.
%Then, cycle $c_1$ is a successful cycle, whereas $c_2$ is a  non-successful cycle.
%Both $c_1$ and $c_2$ are accessible one from the other. 
Hence, the pair $(c_1,c_2)$ is an alternating sequence of length $\omega$ contained in $\mathcal{A}_\mathcal{N}$, and therefore, by Theorem 3, $d(\mathcal{N}) = \omega$ and $\mathcal{N}$ is non-self-dual. Observe that the input stream 
$s = \left[ \left( \begin{smallmatrix} 1 \\ 1 \end{smallmatrix} \right) \left( \begin{smallmatrix} 0 \\ 1 \end{smallmatrix} \right) \left( \begin{smallmatrix} 1 \\ 1 \end{smallmatrix} \right) \left( \begin{smallmatrix} 1 \\ 1 \end{smallmatrix} \right) \left( \begin{smallmatrix} 0 \\ 0 \end{smallmatrix} \right) \left( \begin{smallmatrix} 1 \\ 1 \end{smallmatrix} \right) \right]^\omega$
induces a corresponding evolution $e_s$ of $\mathcal{N}$ that alternates $\omega$ times between visits of the attractors $c_1$ and $c_2$.


\end{document}
