# Supplementary material for: An Attractor-Based Complexity Measurement for Boolean Recurrent Neural Networks
Source: PLoS One. 2014 Apr 11;9(4):e94204. doi: 10.1371/journal.pone.0094204 (PMC3984152; doi:10.1371/journal.pone.0094204)
Supplement: File S5 — Example S5, Illustration of the translation procedures described in Propositions 4 and 5. Figure S4, Panels a, b. Translation from a Boolean neural network provided with a type specification of its attractors to its corresponding deterministic Muller automaton. a. A neural network provided with an additional type specification of each of its attractors. In this case, contains only one meaningful attractor determined by the following set of states ; all other ones are considered as spurious. b. The deterministic Muller automaton corresponding to the neural network of panel a. Automaton works over alphabet , contains six states, and possesses in its table the sole cycle , which corresponds to the sole meaningful attractor of . Panels c, d. Translation from a deterministic Muller automaton to its corresponding Boolean neural network provided with a type specification of its attractors. c. A deterministic Muller automaton . The automaton works over alphabet , has three states, and possesses the two successful cycles and , as mentioned by its table . d. The neural network corresponding to the Muller automaton of panel c. The network contains two letter cells, one delay cell, and three state cells to simulate the two possible inputs and three states of automaton . It has only two meaningful attractors corresponding to the two successful cycles of automaton . (ZIP) [file pone.0094204.s005.zip › Example_S5.tex]

% Template for PLoS
% Version 1.0 January 2009
%
% To compile to pdf, run:
% latex plos.template
% bibtex plos.template
% latex plos.template
% latex plos.template
% dvipdf plos.template

\documentclass[a4,10pt]{article}

% amsmath package, useful for mathematical formulas
%\usepackage{mathtools}
\usepackage{amsmath}
% amssymb package, useful for mathematical symbols
\usepackage{amssymb}
%My additions
\usepackage{booktabs}
\usepackage{amsthm}

\newtheorem{theorem}{Theorem}
\newtheorem{proposition}{Proposition}
\newtheorem{lemma}{Lemma}
\theoremstyle{remark}
\newtheorem{definition}{\bf Definition}
\newtheorem{example}{\bf Example}
\newcommand{\N}{\mathbb{N}}

\usepackage{enumerate}
\usepackage[]{units}


% graphicx package, useful for including eps and pdf graphics
% include graphics with the command \includegraphics
\usepackage{graphicx}

% cite package, to clean up citations in the main text. Do not remove.
\usepackage{cite}

\usepackage[usenames,dvipsnames]{color} 

% Use doublespacing - comment out for single spacing
%\usepackage{setspace} 
%\doublespacing


%\usepackage{geometry}

% Text layout
\topmargin 0.0cm
\oddsidemargin 0.5cm
\evensidemargin 0.5cm
\textwidth 16cm 
\textheight 21cm

% Bold the 'Figure #' in the caption and separate it with a period
% Captions will be left justified
\usepackage[labelfont=bf,labelsep=period,justification=raggedright]{caption}

% Use the PLoS provided bibtex style
\bibliographystyle{plos2009}

% Remove brackets from numbering in List of References
\makeatletter
\renewcommand{\@biblabel}[1]{\quad#1.}
\makeatother


% Leave date blank
\date{}

\pagestyle{myheadings}
%% ** EDIT HERE **


%% ** EDIT HERE **
%% PLEASE INCLUDE ALL MACROS BELOW

%% END MACROS SECTION

\begin{document}
%\sloppy  %-> to make LaTeX strictly follow the margin settings

%% Title must be 150 characters or less
%\begin{flushleft}
%{\Large
%\textbf{An Attractor-Based Complexity Measurement for Boolean Recurrent Neural Networks}
%}
%% Insert Author names, affiliations and corresponding author email.
%\\
%J\'er\'emie Cabessa$^{1,2}$, 
%Alessandro E.P. Villa$^{1,3}$, 
%%Author3$^{3,\ast}$
%\\
%\bf{1} Neuroheuristic Research Group, University of Lausanne, Lausanne, Switzerland
%\\
%\bf{2} Laboratory of Mathematical Economy (LEMMA), University of Paris 2 -- Panth\'eon-Assas, 75006 Paris, France
%\\
%\bf{3} Grenoble Institute of Neuroscience Inserm UMRS 836, University Joseph Fourier, Grenoble, France 
%\\
%%\bf{3} Author3 Dept/Program/Center, Institution Name, City, State, Country
%%\\
%$\ast$ E-mail: jcabessa[at]nhrg.org, avilla[at]nhrg.org
%\end{flushleft}


%\renewcommand{\figurename}{Figure S\hspace{-1ex}}
%\setcounter{figure}{4} 


%\begin{example}[]
\subsubsection*{Example S5. Illustration of Propositions 4 and 5.}


Let us consider the network $\mathcal{N}$ described in Example 1 and assume the set of meaningful and spurious attractors of $\mathcal{N}$ has been established by some criterion. More precisely, let us assume that the sole meaningful attractor of $\mathcal{N}$ is $A = \{ (0,0,0)^T, (1,0,0)^T , (0,1,1)^T \}$, all other ones being considered as spurious. Then, the translation from the network $\mathcal{N}$ to its corresponding deterministic Muller automaton $\mathcal{A}_\mathcal{N}$ is illustrated in Figures S4a, S4b. In this case, the Muller automaton $\mathcal{A}_\mathcal{N}$ works over alphabet $\mathbb{B}^2$, contains six states, and possesses in its table $\mathcal{T}$ the sole cycle $\{(0,0,0)^T,(1,0,0)^T,(0,1,1)^T\}$, which corresponds to the sole meaningful attractor of $\mathcal{N}$. Proposition 4 ensures that $L(\mathcal{N}) = L(\mathcal{A}_\mathcal{N})$. 

Conversely, the translation from a simple deterministic Muller automaton $\mathcal{A}$ over the alphabet $\mathbb{B}^1$ to its corresponding network $\mathcal{N}_\mathcal{A}$ is illustrated in Figures S4c, S4d. In this case, the network contains two letter cells $x_0$, $x_1$, one delay cell $x_2$, and three state cells $x_3$, $x_4$ and $x_5$. It has only two meaningful attractors $A_1 = \{ (1,0,1,0,1,0)^T \}$ and $A_2 = \{ (0,1,1,0,0,1)^T \}$ corresponding to the two successful cycles of automaton $\mathcal{A}$. Proposition 5 ensures that $L(\mathcal{A}) = L(\mathcal{N}_\mathcal{A})$.


%%% 
%THE FOLLOWING FIGURE LEGEND HAS ALSO BEEN INCLUDED AT THE END OF THE MAIN TEXT OF THE MANUSCRIPT
%%%


%%%%%%%%%%%%%%%%%%%%%%%%%%%%%%%%%%%%%
%%%	fig:first_direction_M
%%%%%%%%%%%%%%%%%%%%%%%%%%%%%%%%%%%%%
%\begin{figure}[h!]
%\begin{center}
%%	\includegraphics[width=13cm]{figS4n-directionM}
%\end{center}
%\caption{
%{\bf Panels a, b.} Translation from a Boolean neural network provided with a type specification of its attractors to its corresponding deterministic Muller automaton. 
%\newline
%{\bf a.} 
%A neural network $\mathcal{N}$ provided with an additional type specification of each of its attractors. In this case, $\mathcal{N}$ contains only one meaningful attractor determined by the following set of states $\{ (0,0,0)^T, (1,0,0)^T , (0,1,1)^T \}$; all other ones are considered as spurious.
%\newline
%{\bf b.} 
%The deterministic Muller automaton $\mathcal{A}_\mathcal{N}$ corresponding to the neural network $\mathcal{N}$ of panel {\it a}. Automaton $\mathcal{A}_\mathcal{N}$ works over alphabet $\mathbb{B}^2$, contains six states, and possesses in its table $\mathcal{T}$ the sole cycle $\{(0,0,0)^T,(1,0,0)^T,(0,1,1)^T\}$, which corresponds to the sole meaningful attractor of $\mathcal{N}$.
%\newline
%{\bf Panels c, d.} Translation from a deterministic Muller automaton to its corresponding Boolean neural network provided with a type specification of its attractors.
%\newline
%{\bf c.} 
%A deterministic Muller automaton $\mathcal{A}$. The automaton works over alphabet $\mathbb{B}^1$, has three states, and possesses the two successful cycles $\{q_2\}$ and $\{q_3\}$, as mentioned by its table $\mathcal{T} = \{ \{q_2\} , \{q_3\} \}$.
%\newline
%{\bf d.} 
%The neural network $\mathcal{N}_\mathcal{A}$ corresponding to the Muller automaton $\mathcal{A}$ of panel {\it c}. The network $\mathcal{N}_\mathcal{A}$ contains two letter cells, one delay cell, and three state cells to simulate the two possible inputs and three states of automaton $\mathcal{A}$. It has only two meaningful attractors corresponding to the two successful cycles of automaton $\mathcal{A}$.
%}
%\label{figS4n:directions_M}
%\end{figure}


\end{document}
